# Supplementary material for: Poa laegaardiana, a new species from Ecuador (Poaceae, Pooideae, Poeae, Poinae)
Source: PhytoKeys. 2018 Jun 21;(100):141–7. doi: 10.3897/phytokeys.100.25387 (PMC6023951; doi:10.3897/phytokeys.100.25387)
Supplement: XML Treatment for Poa laegaardiana [file phytokeys.100.25387-treatment1.xml]

<!DOCTYPE tp:taxon-treatment
  PUBLIC "-//TaxonX//DTD Taxonomic Treatment Publishing DTD v0 20100105//EN" "tax-treatment-NSO.dtd">
<tp:taxon-treatment xmlns:tp="http://www.plazi.org/taxpub"><tp:treatment-meta><kwd-group><label>Taxon classification</label><kwd><named-content xmlns:xlink="http://www.w3.org/1999/xlink" content-type="kingdom">Plantae</named-content></kwd><kwd><named-content xmlns:xlink="http://www.w3.org/1999/xlink" content-type="order">Poales</named-content></kwd><kwd><named-content xmlns:xlink="http://www.w3.org/1999/xlink" content-type="family">Poaceae</named-content></kwd></kwd-group><mixed-citation publication-type="journal"><person-group><name><surname>Peterson</surname><given-names>Paul M.</given-names></name><name><surname>Soreng</surname><given-names>Robert J.</given-names></name></person-group><article-title>
          <italic><tp:taxon-name><tp:taxon-name-part taxon-name-part-type="genus" reg="Poa">Poa</tp:taxon-name-part> <tp:taxon-name-part taxon-name-part-type="species" reg="laegaardiana">laegaardiana</tp:taxon-name-part></tp:taxon-name></italic>, a new species from Ecuador (<tp:taxon-name><tp:taxon-name-part taxon-name-part-type="family">Poaceae</tp:taxon-name-part></tp:taxon-name>, <tp:taxon-name><tp:taxon-name-part taxon-name-part-type="subfamily">Pooideae</tp:taxon-name-part></tp:taxon-name>, <tp:taxon-name><tp:taxon-name-part taxon-name-part-type="tribe">Poeae</tp:taxon-name-part></tp:taxon-name>, <tp:taxon-name><tp:taxon-name-part taxon-name-part-type="subtribe">Poinae</tp:taxon-name-part></tp:taxon-name>)</article-title><source>PhytoKeys</source><day>21</day><month>6</month><year>2018</year><volume>2018</volume><issue>100</issue><fpage>141</fpage><lpage>147</lpage><pub-id pub-id-type="doi">10.3897/phytokeys.100.25387</pub-id></mixed-citation></tp:treatment-meta><tp:nomenclature><tp:taxon-name>
            <tp:taxon-name-part taxon-name-part-type="genus" reg="Poa">Poa</tp:taxon-name-part>
            <tp:taxon-name-part taxon-name-part-type="species" reg="laegaardiana">laegaardiana</tp:taxon-name-part>
            <object-id xmlns:xlink="http://www.w3.org/1999/xlink" content-type="ipni" xlink:type="simple">urn:lsid:ipni.org:names:60476587-2</object-id>
          </tp:taxon-name><tp:taxon-authority>Soreng &amp; P.M. Peterson</tp:taxon-authority><tp:taxon-status xmlns:xlink="http://www.w3.org/1999/xlink" xlink:type="simple">sp. nov.</tp:taxon-status><xref ref-type="fig" rid="F1">Fig. 1A–J</xref></tp:nomenclature><tp:treatment-sec sec-type="material" id="SECID0EENAC"><title>Type.</title><p>Ecuador. Province de Bolivar, 66.5 km SW of Ambato on hwy to Guaranda and 2.2 km along road to Facundo Vela, [est. <named-content xmlns:xlink="http://www.w3.org/1999/xlink" content-type="dwc:verbatimCoordinates" xlink:type="simple"><named-content content-type="geo-json" specific-use="{&#34;type&#34;:&#34;Point&#34;,&#34;coordinates&#34;:[-79.007192,-1.516022]}" id="NCID0ENNAC" xlink:type="simple">1.516022 S, 79.007192 W</named-content></named-content>], 4300 m a.s.l., growing on sandy, volcanic soil in <italic><tp:taxon-name><tp:taxon-name-part taxon-name-part-type="genus" reg="Festuca">Festuca</tp:taxon-name-part></tp:taxon-name></italic>-<italic><tp:taxon-name><tp:taxon-name-part taxon-name-part-type="genus" reg="Calamagrostis">Calamagrostis</tp:taxon-name-part></tp:taxon-name></italic> [s.l.] grassland, 3 May 1990, <italic>P.M. Peterson 8997 &amp; C.R. Annable</italic> (holotype: US-3244349!; isotypes: AAU!, MO-3853338!, QCA!).</p></tp:treatment-sec><tp:treatment-sec sec-type="diagnosis" id="SECID0ECOAC"><title>Diagnosis.</title><p>Differing from <italic><tp:taxon-name><tp:taxon-name-part taxon-name-part-type="genus" reg="Poa">Poa</tp:taxon-name-part> <tp:taxon-name-part taxon-name-part-type="species" reg="gigantea">gigantea</tp:taxon-name-part></tp:taxon-name></italic> (Tovar) Refulio in having glumes 3/4 to 7/8 as long as the adjacent lemmas (versus glumes about as long or longer than the adjacent lemma), a callus with a sparse, short, dorsal tuft of woolly hairs (versus no web), culms 50–72 cm tall (versus 22–58 cm tall) and spikelets 4.1–4.8 mm long (versus 5–5.5 mm long).</p><fig id="F1" position="float" orientation="portrait"><label>Figure 1.</label><caption><p>
                <italic><tp:taxon-name><tp:taxon-name-part taxon-name-part-type="genus" reg="Poa">Poa</tp:taxon-name-part> <tp:taxon-name-part taxon-name-part-type="species" reg="laegaardiana">laegaardiana</tp:taxon-name-part></tp:taxon-name></italic>: <bold>A</bold> Habit <bold>B</bold> Sheath, ligule and blade <bold>C</bold> Panicle branch <bold>D</bold> Spikelet <bold>E</bold> Glumes <bold>F</bold> Floret <bold>G</bold> Palea enclosing lodicules, ovary and stamen <bold>H</bold> Palea, ventral view <bold>I</bold> Lodicules, ovary and stamens <bold>J</bold> Caryopsis. Drawn from the holotype collection (<italic>Peterson 8997 &amp; Annable</italic>).</p></caption><graphic xmlns:xlink="http://www.w3.org/1999/xlink" xlink:href="phytokeys-100-141-g001.jpg" position="float" orientation="portrait" xlink:type="simple" id="oo_211569.jpg"/></fig></tp:treatment-sec><tp:treatment-sec sec-type="description" id="SECID0ECAAE"><title>Description.</title><p>Gynomonoecious. <bold>Perennials</bold>, densely tufted, without lateral tending shoots or with infrequent short lateral tending shoots, greyish-green, with anthocyanic tinges; tillers extravaginal, erect; <bold>culms</bold> 50–72 cm tall, erect, culm nodes and internodes, terete, smooth, glabrous, 0 nodes exposed, highest node in lower 1/10 of culm. <bold>Leaves</bold> concentrated at base; <bold>sheaths</bold> 14–30 cm long, laterally compressed, slightly keeled, smooth, glabrous, proximal sheaths chartaceous, strongly overlapping at base, butt sheaths papery, smooth, glabrous and inconspicuously shredding with age; <bold>uppermost culm sheath</bold> to 30 cm long, margins fused ca. 10% their length, ca. 3–4× longer than their blade; <bold>throats and collars</bold>, smooth, glabrous; <bold>ligules</bold> to 3.5–6.6 mm long, of sterile shoots to 3.5 mm long, membranous, abaxially scaberulous, margins decurrent, apicies acute, apex of distal-most sometimes fimbriate; <bold>blades</bold> to 22 cm long, 1.5--3 mm wide (expanded), uppermost to 8 cm long, firm, stiff, erect, tightly folded to involute, keeled, abaxially smooth or obscurely scaberulous along the veins, adaxially densely scabrous, mostly along the veins on a nearly level surface (aside from the single channels flanking the central vein), apex narrowly prow tipped, acuminate, stiff; <bold>sterile shoot blades</bold> like those of the culm, crowded, to 22 cm long above the initial cataphylls if any. <bold>Panicles</bold> 7.6–11.5 cm long, 0.6–1.2 cm wide, contracted, spiciform, erect, narrow, interrupted below with areas along the rachis with no branches, with 50–60 spikelets; <bold>proximal internodes</bold> 2.5–3.5 cm long, smooth, axis with mostly 2 branches at lower nodes; <bold>branches</bold> 2.5–3.5 cm long, with up to 12 spikelets crowded in the distal 2/3, appressed (ascending at anthesis), terete to slightly angled, short scabrous mainly along the angles; <bold>lateral pedicels</bold> mostly 0.5–1 mm long. <bold>Spikelets</bold> 4.1–4.8 mm long, 2–2.5× longer than wide, lanceolate, laterally compressed, not bulbiferous, violaceous in part at maturity, florets 2, the upper slightly reduced; <bold>rachilla</bold> internode above the proximal <!--PageBreak--><!--PageBreak-->floret 0.5 mm long, terete, scabrous to hirtellous; <bold>glumes</bold> 3/4 to 7/8 as long as the adjacent lemma, subequal, lanceolate to oblong, keels smooth or distally obscurely scaberulous, margins distally smooth, apex acute; <bold>lower glumes</bold> 3–3.5 mm long, 1 (3)-veined; <bold>upper glumes</bold> 3.4–3.8 mm long, 3-veined; <bold>calluses</bold> webbed, with a sparse, short, dorsal tuft of woolly hairs to about 1 mm long; <bold>lemmas</bold> 3.5–4.2 mm long, 5-veined, lanceolate in side-view, violaceous in part, strongly laterally compressed, distinctly keeled, glabrous throughout, keel distally scaberulous or nearly smooth, sides smooth (appearing densely granular due to abundant short-cells), intermediate veins obscure to distinct, margins inrolled below at maturity, narrowly scareous above, edges smooth, apicies acute; <bold>paleas</bold> 3.3–3.7 mm long, a little shorter than the lemma, texture like the lemma, 2-keeled, the keels distally scaberulous, glabrous between the keels. <bold>Flowers</bold> pistillate over perfect within the spikelets; <bold>lodicules</bold> 0.25 mm long, 2, lobed; <bold>stamens</bold> 3, <bold>anthers</bold> 1.4–1.6 mm long, light yellow, vestigial in upper floret less than 0.1 mm long; <bold>ovary</bold> glabrous; <bold>caryopses</bold> 1.6–2 mm long, elliptical in side-view, brown, translucent, sulcus broad and shallow, hilum ca. 0.15 mm long, round, grain loosely adherent to the palea.</p></tp:treatment-sec><tp:treatment-sec sec-type="distribution" id="SECID0EBCAE"><title>Distribution.</title><p>The species is known only from the type collection in Provincia Bolivar, Ecuador.</p></tp:treatment-sec><tp:treatment-sec sec-type="conservation status" id="SECID0EGCAE"><title>Conservation status.</title><p>The species is apparently rare. Google Earth view [26 Mar 2018] of the pass location where the new species was collected in 1990 indicates the area is now covered by small farms.</p></tp:treatment-sec><tp:treatment-sec sec-type="etymology" id="SECID0ELCAE"><title>Etymology.</title><p>The specific epithet honors Simon Laegaard (1933–), a renowned Danish Botanist, who has made extensive collections in Ecuador, Greenland and South America.</p></tp:treatment-sec><tp:treatment-sec sec-type="discussion" id="SECID0EQCAE"><title>Discussion.</title><p>There are a number gynomonoecious species of <italic><tp:taxon-name><tp:taxon-name-part taxon-name-part-type="genus" reg="Poa">Poa</tp:taxon-name-part></tp:taxon-name></italic> occurring in northern South America, Central America and central Mexico but all have loose, open panicles, except the new species and species of <tp:taxon-name><tp:taxon-name-part taxon-name-part-type="genus" reg="Poa">Poa</tp:taxon-name-part> <tp:taxon-name-part taxon-name-part-type="infraspecific-rank">sect.</tp:taxon-name-part> <tp:taxon-name-part taxon-name-part-type="section" reg="Dissanthelium">Dissanthelium</tp:taxon-name-part></tp:taxon-name> (Trin.) Refulio (<xref ref-type="bibr" rid="B8">Refulio-Rodriguez et al. 2012</xref>). Most of these open-panicled species of <tp:taxon-name><tp:taxon-name-part taxon-name-part-type="genus" reg="Poa">Poa</tp:taxon-name-part> <tp:taxon-name-part taxon-name-part-type="infraspecific-rank">supersect.</tp:taxon-name-part> <tp:taxon-name-part taxon-name-part-type="supersection" reg="Homalopoa">Homalopoa</tp:taxon-name-part></tp:taxon-name> (Dumort.) Soreng &amp; L.J. Gillespie and the new species have glabrous lemmas and a web on the callus with a perfect lower floret and a pistillate upper floret. The new species appears to belong within <tp:taxon-name><tp:taxon-name-part taxon-name-part-type="genus" reg="Poa">Poa</tp:taxon-name-part> <tp:taxon-name-part taxon-name-part-type="infraspecific-rank">subg.</tp:taxon-name-part> <tp:taxon-name-part taxon-name-part-type="subgenus" reg="Poa">Poa</tp:taxon-name-part> <tp:taxon-name-part taxon-name-part-type="infraspecific-rank">supersect.</tp:taxon-name-part> <tp:taxon-name-part taxon-name-part-type="supersection" reg="Homalopoa">Homalopoa</tp:taxon-name-part></tp:taxon-name> (<xref ref-type="bibr" rid="B3">Giussani et al. 2016</xref>). <tp:taxon-name><tp:taxon-name-part taxon-name-part-type="genus" reg="Poa">Poa</tp:taxon-name-part> <tp:taxon-name-part taxon-name-part-type="infraspecific-rank">sect.</tp:taxon-name-part> <tp:taxon-name-part taxon-name-part-type="section" reg="Homalopoa">Homalopoa</tp:taxon-name-part></tp:taxon-name> s.str. may be restricted to Eurasia and North America while most species of the New World are placed in sect. <tp:taxon-name><tp:taxon-name-part taxon-name-part-type="section" reg="Homalopoa">Homalopoa</tp:taxon-name-part></tp:taxon-name> s.l. (<xref ref-type="bibr" rid="B3">Giussani et al. 2016</xref>; <xref ref-type="bibr" rid="B13">Soreng et al. 2003</xref>).</p><p>
            <italic><tp:taxon-name><tp:taxon-name-part taxon-name-part-type="genus" reg="Poa">Poa</tp:taxon-name-part> <tp:taxon-name-part taxon-name-part-type="species" reg="gigantea">gigantea</tp:taxon-name-part></tp:taxon-name></italic> (<tp:taxon-name><tp:taxon-name-part taxon-name-part-type="genus" reg="Poa">Poa</tp:taxon-name-part> <tp:taxon-name-part taxon-name-part-type="infraspecific-rank">sect.</tp:taxon-name-part> <tp:taxon-name-part taxon-name-part-type="section" reg="Dissanthelium">Dissanthelium</tp:taxon-name-part></tp:taxon-name>) is morphologically similar to our new species but differs in having glumes longer than or equalling the adjacent lemma, an unwebbed callus, shorter culms 22–58 cm tall and larger spikelets 5–5.5 mm long (<xref ref-type="bibr" rid="B16">Tovar Serpa 1985</xref>; Refulio-Rodriguez 2012). Other Ecuadorian species of <italic><tp:taxon-name><tp:taxon-name-part taxon-name-part-type="genus" reg="Poa">Poa</tp:taxon-name-part></tp:taxon-name></italic> with narrow, spikelike panicles includes: <italic><tp:taxon-name><tp:taxon-name-part taxon-name-part-type="genus" reg="Poa">P.</tp:taxon-name-part> <tp:taxon-name-part taxon-name-part-type="species" reg="chamaeclinos">chamaeclinos</tp:taxon-name-part></tp:taxon-name></italic> Pilg., <italic><tp:taxon-name><tp:taxon-name-part taxon-name-part-type="genus" reg="Poa">P.</tp:taxon-name-part> <tp:taxon-name-part taxon-name-part-type="species" reg="scaberula">scaberula</tp:taxon-name-part></tp:taxon-name></italic> Hook. f. and <italic><tp:taxon-name><tp:taxon-name-part taxon-name-part-type="genus" reg="Poa">P.</tp:taxon-name-part> <tp:taxon-name-part taxon-name-part-type="species" reg="subspicata">subspicata</tp:taxon-name-part></tp:taxon-name></italic>. We provide a key to separate these from the new species below (<xref ref-type="bibr" rid="B5">Hjorth 1991</xref>; <xref ref-type="bibr" rid="B12">Soreng and Peterson 2012</xref>).</p></tp:treatment-sec><ref-list><ref id="B8"><mixed-citation xmlns:xlink="http://www.w3.org/1999/xlink" xlink:type="simple">
          <person-group><name name-style="western"><surname>Refulio-Rodriguez</surname><given-names>NF</given-names></name><name name-style="western"><surname>Columbus</surname><given-names>JT</given-names></name><name name-style="western"><surname>Gillespie</surname><given-names>LJ</given-names></name><name name-style="western"><surname>Peterson</surname><given-names>PM</given-names></name><name name-style="western"><surname>Soreng</surname><given-names>RJ</given-names></name></person-group> (<year>2012</year>) <article-title>Molecular phylogeny of <italic><tp:taxon-name><tp:taxon-name-part taxon-name-part-type="genus">Dissanthelium</tp:taxon-name-part></tp:taxon-name></italic> (<tp:taxon-name><tp:taxon-name-part taxon-name-part-type="family">Poaceae</tp:taxon-name-part></tp:taxon-name>: <tp:taxon-name><tp:taxon-name-part taxon-name-part-type="subfamily">Pooideae</tp:taxon-name-part></tp:taxon-name>) and its taxonomic implications.</article-title> <source>Systematic Botany</source> <volume>37</volume>(<issue>1</issue>): <fpage>122</fpage>–<lpage>133</lpage>. <ext-link xlink:type="simple" ext-link-type="doi" xlink:href="10.1600/036364412X616701">https://doi.org/10.1600/036364412X616701</ext-link></mixed-citation></ref><ref id="B3"><mixed-citation xmlns:xlink="http://www.w3.org/1999/xlink" xlink:type="simple">
          <person-group><name name-style="western"><surname>Giussani</surname><given-names>LM</given-names></name><name name-style="western"><surname>Gillespie</surname><given-names>LJ</given-names></name><name name-style="western"><surname>Scataglini</surname><given-names>MA</given-names></name><name name-style="western"><surname>Negritto</surname><given-names>MA</given-names></name><name name-style="western"><surname>Anton</surname><given-names>AM</given-names></name><name name-style="western"><surname>Soreng</surname><given-names>RJ</given-names></name></person-group> (<year>2016</year>) <article-title>Breeding system diversification and evolution in American <tp:taxon-name><tp:taxon-name-part taxon-name-part-type="genus">Poa</tp:taxon-name-part> <tp:taxon-name-part taxon-name-part-type="infraspecific-rank">supersect.</tp:taxon-name-part> <tp:taxon-name-part taxon-name-part-type="supersection">Homalopoa</tp:taxon-name-part></tp:taxon-name> (<tp:taxon-name><tp:taxon-name-part taxon-name-part-type="family">Poaceae</tp:taxon-name-part></tp:taxon-name>: <tp:taxon-name><tp:taxon-name-part taxon-name-part-type="tribe">Poeae</tp:taxon-name-part></tp:taxon-name>: <tp:taxon-name><tp:taxon-name-part taxon-name-part-type="subtribe">Poinae</tp:taxon-name-part></tp:taxon-name>).</article-title> <source>Annals of Botany</source> <volume>118</volume>(<issue>2</issue>): <fpage>281</fpage>–<lpage>303</lpage>. <ext-link xlink:type="simple" ext-link-type="doi" xlink:href="10.1093/aob/mcw108">https://doi.org/10.1093/aob/mcw108</ext-link></mixed-citation></ref><ref id="B13"><mixed-citation xmlns:xlink="http://www.w3.org/1999/xlink" xlink:type="simple">
          <person-group><name name-style="western"><surname>Soreng</surname><given-names>RJ</given-names></name><name name-style="western"><surname>Peterson</surname><given-names>PM</given-names></name><name name-style="western"><surname>Davidse</surname><given-names>G</given-names></name><name name-style="western"><surname>Judziewicz</surname><given-names>EJ</given-names></name><name name-style="western"><surname>Zuloaga</surname><given-names>FO</given-names></name><name name-style="western"><surname>Filgueiras</surname><given-names>TS</given-names></name><name name-style="western"><surname>Morrone</surname><given-names>O</given-names></name></person-group> (<year>2003</year>) <article-title>Catalogue of New World grasses (<tp:taxon-name><tp:taxon-name-part taxon-name-part-type="family">Poaceae</tp:taxon-name-part></tp:taxon-name>): IV. subfamily <tp:taxon-name><tp:taxon-name-part taxon-name-part-type="subfamily">Pooideae</tp:taxon-name-part></tp:taxon-name>.</article-title> <source>Contributions from the United States National Herbarium</source> <volume>48</volume>: <fpage>1</fpage>–<lpage>730</lpage>.</mixed-citation></ref><ref id="B16"><mixed-citation xmlns:xlink="http://www.w3.org/1999/xlink" xlink:type="simple">
          <person-group><name name-style="western"><surname>Tovar Serpa</surname><given-names>Ó</given-names></name></person-group> (<year>1985</year>) <article-title>Ocho especies nuevas de <tp:taxon-name><tp:taxon-name-part taxon-name-part-type="family">Gramineae</tp:taxon-name-part></tp:taxon-name> del Peru.</article-title> <source>Publicaciones del Museo de Historia Natural Javier Prado Serie B Bot</source> <volume>33</volume>: <fpage>3</fpage>–<lpage>16</lpage>.</mixed-citation></ref><ref id="B5"><mixed-citation xmlns:xlink="http://www.w3.org/1999/xlink" xlink:type="simple">
          <person-group><name name-style="western"><surname>Hjorth</surname><given-names>U</given-names></name></person-group> (<year>1991</year>) Slaegten <italic><tp:taxon-name><tp:taxon-name-part taxon-name-part-type="genus">Poa</tp:taxon-name-part></tp:taxon-name></italic> L. i Ecuador. Master’s Thesis, Aarhus University, Aarhus.</mixed-citation></ref><ref id="B12"><mixed-citation xmlns:xlink="http://www.w3.org/1999/xlink" xlink:type="simple">
          <person-group><name name-style="western"><surname>Soreng</surname><given-names>RJ</given-names></name><name name-style="western"><surname>Peterson</surname><given-names>PM</given-names></name></person-group> (<year>2012</year>) <article-title>Revision of <italic><tp:taxon-name><tp:taxon-name-part taxon-name-part-type="genus">Poa</tp:taxon-name-part></tp:taxon-name></italic> L. (<tp:taxon-name><tp:taxon-name-part taxon-name-part-type="family">Poaceae</tp:taxon-name-part></tp:taxon-name>, <tp:taxon-name><tp:taxon-name-part taxon-name-part-type="subfamily">Pooideae</tp:taxon-name-part></tp:taxon-name>, <tp:taxon-name><tp:taxon-name-part taxon-name-part-type="tribe">Poeae</tp:taxon-name-part></tp:taxon-name>, <tp:taxon-name><tp:taxon-name-part taxon-name-part-type="subtribe">Poinae</tp:taxon-name-part></tp:taxon-name>) in Mexico: New records, re-evaluation of <italic><tp:taxon-name><tp:taxon-name-part taxon-name-part-type="genus">P.</tp:taxon-name-part> <tp:taxon-name-part taxon-name-part-type="species">ruprechtii</tp:taxon-name-part></tp:taxon-name></italic>, and two new species, <italic><tp:taxon-name><tp:taxon-name-part taxon-name-part-type="genus">P.</tp:taxon-name-part> <tp:taxon-name-part taxon-name-part-type="species">palmeri</tp:taxon-name-part></tp:taxon-name></italic> and <italic><tp:taxon-name><tp:taxon-name-part taxon-name-part-type="genus">P.</tp:taxon-name-part> <tp:taxon-name-part taxon-name-part-type="species">wendtii</tp:taxon-name-part></tp:taxon-name></italic>.</article-title> <source>PhytoKeys</source> <volume>15</volume>(<issue>0</issue>): <fpage>1</fpage>–<lpage>104</lpage>. <ext-link xlink:type="simple" ext-link-type="doi" xlink:href="10.3897/phytokeys.15.3084">https://doi.org/10.3897/phytokeys.15.3084</ext-link></mixed-citation></ref></ref-list></tp:taxon-treatment>
